# Supplementary material for: Inhibition of ULK1/2 and KRASG12C controls tumor growth in preclinical models of lung cancer
Source: eLife. 2024 Aug 30;13:RP96992. doi: 10.7554/eLife.96992 (PMC11364435; doi:10.7554/eLife.96992)
Supplement: Figure 1—source data 1. [file elife-96992-fig1-data1.zip]

Archive with 5 entries (4 files):
- Figure 1-Figure Supplement 2-Source data 1. Uncropped and labelled gels for Figure 1-Figure Supplement 2/
- Figure 1-Figure Supplement 2-Source data 1. Uncropped and labelled gels for Figure 1-Figure Supplement 2/.DS_Store
- __MACOSX/Figure 1-Figure Supplement 2-Source data 1. Uncropped and labelled gels for Figure 1-Figure Supplement 2/._.DS_Store
- Figure 1-Figure Supplement 2-Source data 1. Uncropped and labelled gels for Figure 1-Figure Supplement 2/Figure 1-figure supplement 2 blots.docx
- __MACOSX/Figure 1-Figure Supplement 2-Source data 1. Uncropped and labelled gels for Figure 1-Figure Supplement 2/._Figure 1-figure supplement 2 blots.docx
