# Supplementary material for: Inhibition of ULK1/2 and KRASG12C controls tumor growth in preclinical models of lung cancer
Source: eLife. 2024 Aug 30;13:RP96992. doi: 10.7554/eLife.96992 (PMC11364435; doi:10.7554/eLife.96992)
Supplement: Figure 1—source data 2. [file elife-96992-fig1-data2.zip]

Archive with 47 entries (43 files):
- Figure 1-Figure Supplement 2-Source data 2. Raw unedited gels for Figure 1-Figure supplement 2/
- Figure 1-Figure Supplement 2-Source data 2. Raw unedited gels for Figure 1-Figure supplement 2/.DS_Store
- __MACOSX/Figure 1-Figure Supplement 2-Source data 2. Raw unedited gels for Figure 1-Figure supplement 2/._.DS_Store
- Figure 1-Figure Supplement 2-Source data 2. Raw unedited gels for Figure 1-Figure supplement 2/panel H/
- Figure 1-Figure Supplement 2-Source data 2. Raw unedited gels for Figure 1-Figure supplement 2/panel I/
- Figure 1-Figure Supplement 2-Source data 2. Raw unedited gels for Figure 1-Figure supplement 2/panel G/
- Figure 1-Figure Supplement 2-Source data 2. Raw unedited gels for Figure 1-Figure supplement 2/panel H/RAS.tif
- __MACOSX/Figure 1-Figure Supplement 2-Source data 2. Raw unedited gels for Figure 1-Figure supplement 2/panel H/._RAS.tif
- Figure 1-Figure Supplement 2-Source data 2. Raw unedited gels for Figure 1-Figure supplement 2/panel H/p-AKT.tif
- __MACOSX/Figure 1-Figure Supplement 2-Source data 2. Raw unedited gels for Figure 1-Figure supplement 2/panel H/._p-AKT.tif
- Figure 1-Figure Supplement 2-Source data 2. Raw unedited gels for Figure 1-Figure supplement 2/panel H/t-ERK.tif
- __MACOSX/Figure 1-Figure Supplement 2-Source data 2. Raw unedited gels for Figure 1-Figure supplement 2/panel H/._t-ERK.tif
- Figure 1-Figure Supplement 2-Source data 2. Raw unedited gels for Figure 1-Figure supplement 2/panel H/b-actin.tif
- __MACOSX/Figure 1-Figure Supplement 2-Source data 2. Raw unedited gels for Figure 1-Figure supplement 2/panel H/._b-actin.tif
- Figure 1-Figure Supplement 2-Source data 2. Raw unedited gels for Figure 1-Figure supplement 2/panel H/LC3.tif
- __MACOSX/Figure 1-Figure Supplement 2-Source data 2. Raw unedited gels for Figure 1-Figure supplement 2/panel H/._LC3.tif
- Figure 1-Figure Supplement 2-Source data 2. Raw unedited gels for Figure 1-Figure supplement 2/panel H/t-AKT.tif
- __MACOSX/Figure 1-Figure Supplement 2-Source data 2. Raw unedited gels for Figure 1-Figure supplement 2/panel H/._t-AKT.tif
- Figure 1-Figure Supplement 2-Source data 2. Raw unedited gels for Figure 1-Figure supplement 2/panel H/p-ERK.tif
- __MACOSX/Figure 1-Figure Supplement 2-Source data 2. Raw unedited gels for Figure 1-Figure supplement 2/panel H/._p-ERK.tif
- Figure 1-Figure Supplement 2-Source data 2. Raw unedited gels for Figure 1-Figure supplement 2/panel I/RAS.tif
- __MACOSX/Figure 1-Figure Supplement 2-Source data 2. Raw unedited gels for Figure 1-Figure supplement 2/panel I/._RAS.tif
- Figure 1-Figure Supplement 2-Source data 2. Raw unedited gels for Figure 1-Figure supplement 2/panel I/p-AKT.tif
- __MACOSX/Figure 1-Figure Supplement 2-Source data 2. Raw unedited gels for Figure 1-Figure supplement 2/panel I/._p-AKT.tif
- Figure 1-Figure Supplement 2-Source data 2. Raw unedited gels for Figure 1-Figure supplement 2/panel I/t-ERK.tif
- __MACOSX/Figure 1-Figure Supplement 2-Source data 2. Raw unedited gels for Figure 1-Figure supplement 2/panel I/._t-ERK.tif
- Figure 1-Figure Supplement 2-Source data 2. Raw unedited gels for Figure 1-Figure supplement 2/panel I/b-actin.tif
- __MACOSX/Figure 1-Figure Supplement 2-Source data 2. Raw unedited gels for Figure 1-Figure supplement 2/panel I/._b-actin.tif
- Figure 1-Figure Supplement 2-Source data 2. Raw unedited gels for Figure 1-Figure supplement 2/panel I/LC3.tif
- __MACOSX/Figure 1-Figure Supplement 2-Source data 2. Raw unedited gels for Figure 1-Figure supplement 2/panel I/._LC3.tif
- Figure 1-Figure Supplement 2-Source data 2. Raw unedited gels for Figure 1-Figure supplement 2/panel I/t-AKT.tif
- __MACOSX/Figure 1-Figure Supplement 2-Source data 2. Raw unedited gels for Figure 1-Figure supplement 2/panel I/._t-AKT.tif
- Figure 1-Figure Supplement 2-Source data 2. Raw unedited gels for Figure 1-Figure supplement 2/panel I/p-ERK.tif
- Figure 1-Figure Supplement 2-Source data 2. Raw unedited gels for Figure 1-Figure supplement 2/panel G/RAS.tif
- __MACOSX/Figure 1-Figure Supplement 2-Source data 2. Raw unedited gels for Figure 1-Figure supplement 2/panel G/._RAS.tif
- Figure 1-Figure Supplement 2-Source data 2. Raw unedited gels for Figure 1-Figure supplement 2/panel G/p-AKT.tif
- __MACOSX/Figure 1-Figure Supplement 2-Source data 2. Raw unedited gels for Figure 1-Figure supplement 2/panel G/._p-AKT.tif
- Figure 1-Figure Supplement 2-Source data 2. Raw unedited gels for Figure 1-Figure supplement 2/panel G/t-ERK.tif
- __MACOSX/Figure 1-Figure Supplement 2-Source data 2. Raw unedited gels for Figure 1-Figure supplement 2/panel G/._t-ERK.tif
- Figure 1-Figure Supplement 2-Source data 2. Raw unedited gels for Figure 1-Figure supplement 2/panel G/b-actin.tif
- __MACOSX/Figure 1-Figure Supplement 2-Source data 2. Raw unedited gels for Figure 1-Figure supplement 2/panel G/._b-actin.tif
- Figure 1-Figure Supplement 2-Source data 2. Raw unedited gels for Figure 1-Figure supplement 2/panel G/LC3AB.tif
- __MACOSX/Figure 1-Figure Supplement 2-Source data 2. Raw unedited gels for Figure 1-Figure supplement 2/panel G/._LC3AB.tif
- Figure 1-Figure Supplement 2-Source data 2. Raw unedited gels for Figure 1-Figure supplement 2/panel G/t-AKT.tif
- __MACOSX/Figure 1-Figure Supplement 2-Source data 2. Raw unedited gels for Figure 1-Figure supplement 2/panel G/._t-AKT.tif
- Figure 1-Figure Supplement 2-Source data 2. Raw unedited gels for Figure 1-Figure supplement 2/panel G/p-ERK.tif
- __MACOSX/Figure 1-Figure Supplement 2-Source data 2. Raw unedited gels for Figure 1-Figure supplement 2/panel G/._p-ERK.tif
