# Supplementary material for: Inhibition of ULK1/2 and KRASG12C controls tumor growth in preclinical models of lung cancer
Source: eLife. 2024 Aug 30;13:RP96992. doi: 10.7554/eLife.96992 (PMC11364435; doi:10.7554/eLife.96992)
Supplement: Figure 2—source data 2. [file elife-96992-fig2-data2.zip]

Archive with 25 entries (22 files):
- Figure 2-Source data 2. Raw unedited gels for Figure 2/
- Figure 2-Source data 2. Raw unedited gels for Figure 2/.DS_Store
- __MACOSX/Figure 2-Source data 2. Raw unedited gels for Figure 2/._.DS_Store
- Figure 2-Source data 2. Raw unedited gels for Figure 2/panel B/
- Figure 2-Source data 2. Raw unedited gels for Figure 2/panel A/
- Figure 2-Source data 2. Raw unedited gels for Figure 2/panel B/pULK1 S757.tif
- __MACOSX/Figure 2-Source data 2. Raw unedited gels for Figure 2/panel B/._pULK1 S757.tif
- Figure 2-Source data 2. Raw unedited gels for Figure 2/panel B/pULK1 S555.tif
- __MACOSX/Figure 2-Source data 2. Raw unedited gels for Figure 2/panel B/._pULK1 S555.tif
- Figure 2-Source data 2. Raw unedited gels for Figure 2/panel B/b-actin.tif
- __MACOSX/Figure 2-Source data 2. Raw unedited gels for Figure 2/panel B/._b-actin.tif
- Figure 2-Source data 2. Raw unedited gels for Figure 2/panel B/HA.tif
- __MACOSX/Figure 2-Source data 2. Raw unedited gels for Figure 2/panel B/._HA.tif
- Figure 2-Source data 2. Raw unedited gels for Figure 2/panel B/ULK1.tif
- __MACOSX/Figure 2-Source data 2. Raw unedited gels for Figure 2/panel B/._ULK1.tif
- Figure 2-Source data 2. Raw unedited gels for Figure 2/panel A/pULK1 S757.tif
- __MACOSX/Figure 2-Source data 2. Raw unedited gels for Figure 2/panel A/._pULK1 S757.tif
- Figure 2-Source data 2. Raw unedited gels for Figure 2/panel A/pULK1 s555.tif
- __MACOSX/Figure 2-Source data 2. Raw unedited gels for Figure 2/panel A/._pULK1 s555.tif
- Figure 2-Source data 2. Raw unedited gels for Figure 2/panel A/b-actin.tif
- __MACOSX/Figure 2-Source data 2. Raw unedited gels for Figure 2/panel A/._b-actin.tif
- Figure 2-Source data 2. Raw unedited gels for Figure 2/panel A/HA.tif
- __MACOSX/Figure 2-Source data 2. Raw unedited gels for Figure 2/panel A/._HA.tif
- Figure 2-Source data 2. Raw unedited gels for Figure 2/panel A/ULK1.tif
- __MACOSX/Figure 2-Source data 2. Raw unedited gels for Figure 2/panel A/._ULK1.tif
