# Supplementary material for: Inhibition of ULK1/2 and KRASG12C controls tumor growth in preclinical models of lung cancer
Source: eLife. 2024 Aug 30;13:RP96992. doi: 10.7554/eLife.96992 (PMC11364435; doi:10.7554/eLife.96992)
Supplement: Figure 6—source data 1. [file elife-96992-fig6-data1.zip]

Archive with 5 entries (4 files):
- Figure 6-Source data 1. Uncropped and labelled gels for Figure 6/
- Figure 6-Source data 1. Uncropped and labelled gels for Figure 6/.DS_Store
- __MACOSX/Figure 6-Source data 1. Uncropped and labelled gels for Figure 6/._.DS_Store
- Figure 6-Source data 1. Uncropped and labelled gels for Figure 6/Figure 6 blots.docx
- __MACOSX/Figure 6-Source data 1. Uncropped and labelled gels for Figure 6/._Figure 6 blots.docx
